# Supplementary material for: Comparative Analysis of Letrozole and Estradiol Valerate PCOS Models: Reproductive and Metabolic Outcomes with and Without High-Fat Diet
Source: Biology (Basel). 2025 May 23;14(6):592. doi: 10.3390/biology14060592 (PMC12189083; doi:10.3390/biology14060592)
Supplement: Supplementary file 1 [file biology-14-00592-s001.zip]

Archive with 1 entries (1 files):
- biology-3629371-supplementary.pdf
